# Supplementary material for: MiR-320-3p Regulates the Proliferation and Differentiation of Myogenic Progenitor Cells by Modulating Actin Remodeling
Source: Int J Mol Sci. 2022 Jan 12;23(2):801. doi: 10.3390/ijms23020801 (PMC8775871; doi:10.3390/ijms23020801)
Supplement: Supplementary file 1 [file ijms-23-00801-s001.zip]

Archive with 1 entries (1 files):
- ijms-1478157-supplementary.pdf
